# Supplementary material for: BnaA03.ANS Identified by Metabolomics and RNA-seq Partly Played Irreplaceable Role in Pigmentation of Red Rapeseed (Brassica napus) Petal
Source: Front Plant Sci. 2022 Jul 14;13:940765. doi: 10.3389/fpls.2022.940765 (PMC9330612; doi:10.3389/fpls.2022.940765)
Supplement: Supplementary Table 1 — Primers used in this research. [file Table_1.XLSX]

## Sheet: Sheet1
qRT-PCR
Anthocyanin biosynthesis	ANS1	GGAGATTCTTAGTAACGGGAGG
		CGGCTTAAGCACAATCTTATCC
	ANS4	CACCCAAGGATAAGATCGTTCT
		GCAAATGTCCTTGGAGAAAACT
	DFR1	CTGCCAAGGGACGTTATATTTG
		CAAACGTTGAAGGCACGTTATA
	DFR2	GCTCTCTCCTATCACTCGTAAC
		ATTGCATAAATCGTCCAAGTGG
	F3H	TCATCTTCAGGGAGAGTCTGTTCA
		GTGATGGTTCCAGGGTCAGTGTG
	F3'H	ATACGGACCTATCCTCCACCTAC
		GCATCATGAACTTTCAAGAACTGT
	CHS	CATCACCAACAGCGAACACAT
		CTAGCTTAGGGACCTCGACCA
	CHI	CCTAACCCCAAACTCAAACCAT
		TGAATTTCTCAAACGAACCTGTG
	PAP1	GAAGCCGAGTATCAAGAAAGGA
		CTACCAGCAATTAAAGACCACC
	PAP2	TGACATTGTTCCTCTATGCCTT
		CTGGATCTTGGCTCTCATCTAG
	MYB5	ATGGGGATGAAGAGAGGACC
		CACTTGTTACCAATGAGGCG
	MYB61	ATCCAAACACACACAAACCCA
		TCGCAGAGGAGGAACTAAGAG
	MYB111	GAGGCTGTGATTAGCATGAATG
		TCCTCAAACAAATCCACACAAC
	MYC1	TGTGTATGCTGGAAGGGGATAG
		GGCAAACATTGAGAAGGAGAGA
	UF3GT	GGTGCTAAAACTGTTTGCTACA
		CATTTCCTTCCCGTCAATGATC
RNA-seq validation	BnaC06g22640D	TTCGCAGCACAGAAAATCATAG
		GCACTTTAACGTATTGAAGCCA
	BnaC06g22480D	CGGCAAAATCTGAGTCTTACCT
		TGGTTCTTCAGACACTCTCGGTA
	BnaA01g00010D	GAGTCGTCATCTTCCTCTTCGC
		CGCTAGTTTCTGTCCTTGCCA
	BnaA01g00450D	ACTACTTCTCCCTCCTCCCCA
		TGATGCTTCTTACCCTTGCTTG
	BnaA02g21060D	CTTACCAAAGACCCCAGGAGAC
		TCGGAACTGCTTCATACGAGAC
	BnaA02g18160D	GACTCCTGCCTGAGCCACCT
		GAATCGCCGAGAAAACCAGC
	BnaA03g36100D	CTTCTTCATCTCAATCTCGTCGT
		CGTTACAGCATCCCTTTTATCC
	BnaA04g01040D	TCGAGTCTGTTTGTAAGTGTCA
		GAGATGGAGTTGATCGCTGATA
	BnaA04g18850D	GACACTGTTGTTGGCTTCTATG
		GCTTTCAGCTTCTCTTCAAGAC
	BnaA07g18130D	TTTCTTGAACCTGCATAAAGCC
		CAAATTTTGCAGCTGATTCGTC
	BnaA08g03610D	ACATTACCCCTTTTTGTCGAAC
		CACTGTCCACTTTAGTTGGGTA
	BnaA09g00900D	CGGTTCAAATAATGCAAAAGGC
		GAGATTCTTTTGGCCATTCGTT
	BnaA09g37690D	AATTGATTGGTTCCGTCTCTCT
		CTTCCCTCTCTTGCCTATGTAG
	BnaA10g11360D	CGCTGTTAACAGTGTTAAACGA
		AGTGCCTTGTTATCTCCTAACC
	BnaA10g20820D	TGATTCTTTCAATCCCACCAGA
		GTACTGCGGAAGAGAAAGAAAC
	BnaC01g15470D	GAACAAGTGGTTTGGTGCTATT
		TTATCTTTTGGAGCCTGAAGGT
	BnaC02g16110D	GCAATGGAGGTTCACAAAGAAT
		CAGCTTCTGACTGACTCTACAA
	BnaC03g22820D	CCGTTGAACTTGAAGAAGACAG
		CAAATCATTTGTTGGTTGCTCG
	BnaC04g34700D	CGTGGTTACAAGGGAAGAAAAG
		AACAAGTGCGTCTGACTTAAAC
	BnaC05g40960D	GGTGATAGATGTCACTTTGCAC
		AATGAAAGAGACTTGTTTCGCC
	BnaC06g17640D	GGTATTGCTTTCCCTACAGGAT
		GTCCAGTTTCATTACATCGTCG
RNAi	BnaA03g45610D	AGTGGTCTCTGTCCAGTCCTTAGCAAAGAGCGGAATCAAATC
		GGTCTCAGCAGACCACAAGTCGAGACCGACAGAGAGAGCCT
