# Supplementary material for: BnaA03.ANS Identified by Metabolomics and RNA-seq Partly Played Irreplaceable Role in Pigmentation of Red Rapeseed (Brassica napus) Petal
Source: Front Plant Sci. 2022 Jul 14;13:940765. doi: 10.3389/fpls.2022.940765 (PMC9330612; doi:10.3389/fpls.2022.940765)
Supplement: Supplementary Table 2 — Basic results of RNA-seq data. [file Table_2.XLSX]

## Sheet: fastqc.all.filter.info
Sample	Raw Reads	Clean Reads	Raw Base(G)	Clean Base(G)	Effective Rate(%)	Error Rate(%)	Q20(%)	Q30(%)	GC Content(%)	Sequenced_gene	Total_gene	Percent
RNA-4-v1-1-1	18678175	12395760	5.6	3.72	66.36	0.04	92.95	87.5	43.46	48720	101040	0.4822
RNA-4-v1-1-2	17573211	13770468	5.27	4.13	78.36	0.04	93.18	87.43	42.09	53254	101040	0.5271
RNA-4-v1-1-3	19126777	15142049	5.74	4.54	79.17	0.03	94.54	89.39	44.31	55390	101040	0.5482
RNA-4-v1-4a	15586154	13096582	4.68	3.93	84.03	0.03	94.84	89.12	44.12	50738	101040	0.5022
RNA-4-v1-4b	16902576	14372706	5.07	4.31	85.03	0.03	94.84	89.25	43.35	51563	101040	0.5103
RNA-4-v1-4c	17962300	15866550	5.39	4.76	88.33	0.03	95.44	90.12	45.28	51176	101040	0.5065
RNA-4-v2-1-1	7920753	7448561	2.38	2.23	94.04	0.06	88.61	76.59	43.41	48241	101040	0.4774
RNA-4-v2-1-2	21766842	16272542	6.53	4.88	74.76	0.03	97.4	92.98	46.36	50809	101040	0.5029
RNA-4-v2-1-3	22389011	17674578	6.72	5.3	78.94	0.04	92.78	87.1	43.9	50421	101040	0.499
RNA-4-v2-4a	17716022	15039387	5.31	4.51	84.89	0.03	95	89.69	42.8	49259	101040	0.4875
RNA-4-v2-4b	15949190	13999049	4.78	4.2	87.77	0.03	95.21	89.94	42.75	50307	101040	0.4979
RNA-4-v2-4c	21195534	17855270	6.36	5.36	84.24	0.03	96.06	91.2	47.77	48645	101040	0.4814
RNA-4-v3-1-1	16866284	13197830	5.06	3.96	78.25	0.04	93.06	87.46	45.38	47092	101040	0.4661
RNA-4-v3-1-2	18320280	15710236	5.5	4.71	85.75	0.03	94.04	88.83	42.78	52704	101040	0.5216
RNA-4-v3-1-3	15495243	12405161	4.65	3.72	80.06	0.04	93.99	87.45	44.98	49084	101040	0.4858
RNA-4-v3-4a	17725764	15313509	5.32	4.59	86.39	0.03	95.18	90.17	42.45	50849	101040	0.5033
RNA-4-v3-4b	17329586	14527371	5.2	4.36	83.83	0.04	93.94	87.31	42.36	49532	101040	0.4902
RNA-4-v3-4c	11762160	9318839	3.53	2.8	79.23	0.03	94.84	89.51	44.16	47796	101040	0.473
